# Supplementary material for: Mapping between the OBO and OWL ontology languages
Source: J Biomed Semantics. 2011 Mar 7;2(Suppl 1):S3. doi: 10.1186/2041-1480-2-S1-S3 (PMC3105495; doi:10.1186/2041-1480-2-S1-S3)
Supplement: Additional file 1 — Description: Summary of final mappings, and original independent mappings [file 2041-1480-2-S1-S3-S1.xls]

## Sheet: Common Mapping
OWL individuals parent class	OWL individual description	OWL Individual naming	Comments (for the rationale of the mapping)	Comments SA	Comments Erick
oboInOwl:IdSpace	Not read by OBO parser <oboInOwl:IdSpace bnode> <rdfs:label...>"OBO prefix"</rdf:label> <oboInOwl:hasURI rdf:datatype="... #anyuri">http:...</oboInOwl:hasURI> <rdfs:comment> description </rdfs:comment> optional </oboInOwl:IdSpace>	bnode	Each idSpace represents a mapping for an OBO prefix, such as GO:, to an URI, such as http://www.bioontology.org/2006/02/obo/go# . Note that tools, such as OBO-Edit, do not implement idspace tags yet.
oboInOwl:DbXref to describe dbxref values.	<oboInOwl:DbXref bnode> <rdfs:label ...>SO:ke</rdfs:label> < rdfs:comment> description </rdfs:comment> <oboInOwl:hasURI rdf:datatype="... #anyuri">http:...</oboInOwl:hasURI> optional, but if present has to be an URI </oboInOwl:DbXref>	bnode	each DbXref is treated as an individual because we might want to associate additional information with particular DbXrefs at a later date	fine
oboInOwl:Synonym to describe synonym values	<oboInOwl:Synonym bnode> <rdfs:label...>"synonym-text"</rdf:label> <oboInOwl:hasDbXref> DbXref ind </oboInOwl:hasDbXref> (optional) <oboInOwl:hasSynonymType> SynonymType ind </oboInOwl:hasSynonymType> (optional) </oboInOwl:Synonym>	bnode	each Synonym is treated as an individual because we need to associate the source of the definition (as a DbXref). These are treated as bnodes (anonymous nodes) because the synonym individuals are terminological elements and not part of the ontology per se (hence no permenant ids for them). They are always associated with the corresponding ontological entity (the term ids in this case)	fine
oboInOwl:ObsoleteClass for obsoleted terms		There are no individuals. Obsolete classes are children of this class. Same rdf:ID they would have if the term was not obsolete.	Obsolete terms are not real entities anymore but we still need to know that they existed. Therefore we make them children the class called oboInOwl:ObsoleteClass and strip them of all their relationships.
oboInOwl:ObsoleteProperty for obsoleted properties	<oboInOwl:ObsoleteProperty propertyID> ... </oboInOwl:ObsoleteProperty>	Individuals are obsolete properties. Same rdf:ID it would have if the typedef was not obsolete.	Obsolete relationships are not real entities anymore but we still need to know that they existed. Therefore we make them instances of the class oboInOwl:ObsoleteProperty (which is itself a child of the rdf:Property class) and strip them of al their relationships.
oboInOwl:SynonymType	<oboInOwl:SynonymType CategoryID> <rdfs:label ...>"categoryName"</rdf:label>) <oboInOwl:restrictedToScope>"scope"</oboInOwl:restrictedToScope> (optional) </oboInOwl:Subset>	Category ID. In synonymtypedef: IUPAC_NAME "IUPAC NAME" the category ID is IUPAC_NAME.	SynonymTypes (such as british spelling of a term) are not ontological entities. However these terminological elements are important to represent in the ontology file and so we create individuals (such as 'british_spelling') and then create an annotationProperty link b/w a Synonym and the SynonymType	use rdfs:label
oboInOwl:Subset	<oboInOwl:Subset subsetName> <rdfs:comment ...>"description-text"</rdf:comment> (optional) </oboInOwl:Subset>	Name of the subset	Each Synonym subset provides a view on the ontology, we need this information in the same file to identify entities/terms that are members in this view. So we create individuals representing each subset (or view) and then create an annotationProperty link b/w a term and the subset of which it is a member. Subsets are not part of the ontology structure but need to be created from the ontology file…	use rdfs:label
oboInOwl:Definition	<oboInOwl:Definition bnode> <rdfs:label...>"definition-text"</rdf:label> <oboInOwl:hasDbXref> DbXref ind </oboInOwl:hasDbXref> (optional) </oboInOwl:Definition>	bnode	Each Definition is treated as an individual because we need to associate the source of the definition (as a DbXref). These are treated as bnodes (anonymous nodes) because the definition individuals are terminological elements and not part of the ontology per se (hence no permenant ids for them). They are always associated with the corresponding ontological entity (the term ids in this case)
OBO keyword	OWL tag	OWL element type	Comments
Header	owl:Ontology
format-version	Not read by OBO parser	Generated back to OBO depending if the translation is OBO 1.0 or OBO 1.2.
data-version	owl:AnnotationProperty hasVersion	xsd:string	An owl:versionInfo statement generally has as its object a string giving information about this version, for example RCS/CVS keywords. This statement does not contribute to the logical meaning of the ontology other than that given by the RDF(S) model theory. owl:versionInfo is an instance of owl:AnnotationProperty. Although this property is typically used to make statements about ontologies, it m…		Why not using owl:versionInfo? R. OK, but "rdfs:comment" and "rdfs:label" are also annotation properties, their use is not restricted for use for the "whole ontology". rdfs:comment is used for "remark". I do not see the reason for creating a new element if OWL already provides it. Otherwise, we have to be consistent and create a new property for "remark". Am I missing something?
version			Deprecated (since OBO 1.2) - same as data_version
date	owl:AnnotationProperty hasDate	xsd:string (Generated back to OBO as current date)			Agree with the AnnotationProperty but disagree with the xsd type. I'd rather use xsd:dateTime
saved-by	owl:AnnotationProperty savedBy	xsd:string (generated back to OBO as current username)
auto-generated-by	Not read by OBO parser	Generated back to OBO as the name of the tool being used to make the conversion.
subsetdef	owl:AnnotationProperty hasSubset	oboInOwl:Subset	the subset description becomes an rdfs:comment
import	Processed by the parser		Found no example of use. It doesn't seem a direct mapping to OWL import. In any case, the parse doesn't give us access to this header value (it just import the files).		We're dealing with some partitions of our big ontology (four sub-ontologies). I'd be glad if we can map this element...
synonymtypedef	owl:AnnotationProperty hasSynonymType	oboInOwl:SynonymType
idspace	Not read by OBO parser (owl:AnnotationProperty hasIdSpace)	(oboInOwl:IdSpace)	Note that tools, such as OBO-Edit, do not implement idspace tags yet.
default-relationship-id-prefix	expanded by the OBO parser
id-mapping	expanded by the OBO parser
default-namespace	owl:AnnotationProperty hasDefaultNamespace	xsd:string	It is missing from the OBO 1.2 spec !!!
remark	rdfs:comment
OBO keyword	OWL tag	OWL element type	Comments
[Term]	owl:Class	Class description
id	maps to URI		OBO IDs have no defined syntax, but they are recommended to be of the form <IDSPACE> ":" <LOCALID>. Future versions of the obo format spec may get stricter. Currently all IDs in extant Obo files conform to the recommended form, with the exception of IDs for relations defined in the same ontology, and IDs for subsetsdefs. These IDs are "flat", as they contain no ":". Flat IDs are problematic, and …	ok, seems possible to implement in Protege
name	rdfs:label
is_anonymous	NO MAPPING
namespace	owl:AnnotationProperty hasOBONamespace	xsd:string	It is missing from the OBO 1.2 spec !!! ??
alt_id	owl:AnnotationProperty hasAlternativeId	xsd:string
def	owl:AnnotationProperty hasDefinition	oboInOwl:Definition			ok
comment	rdfs:comment				ok
subset	owl:AnnotationProperty inSubset	oboInOwl:Subset	The object of this AnnotationProperty is an individual of type Subset defined in the header
synonym	owl:AnnotationProperty hasSynonym owl:AnnotationProperty hasExactSynonym scope=EXACT owl:AnnotationProperty hasNarrowSynonym scope=NARROW owl:AnnotationProperty hasBroadSynonym scope=BROAD owl:AnnotationProperty hasRelatedSynonym scope=RELATED	oboInOwl:Synonym	Each Synonym instance should be a bNode	fine
exact_synonym			Deprecated (since OBO 1.2) - same as synonym "text" EXACT
narrow_synonym			Deprecated (since OBO 1.2) - same as synonym "text" NARROW
broad_synonym			Deprecated (since OBO 1.2) - same as synonym "text" BROAD
related_synonym			It is missing from the OBO 1.2 spec !!! ?? It isn't declared deprecated.
xref	owl:AnnotationProperty hasDbXref	owl:DbXref individual			ok
xref_analog			Deprecated (since OBO 1.2) - same as xref
xref_unknown			Deprecated (since OBO 1.2) - same as xref
is_a	rdfs:subClassOf	rdf:resource = parent owl:Class rdf:ID
intersection_of	<owl:intersectionOf rdf:parseType="Collection"> <owl:Class ... /> <owl:Restriction> <owl:onProperty> <owl:ObjectProperty ... /> </owl:onProperty> <owl:someValuesFrom .../> </owl:Restriction> </owl:intersectionOf>		All intersection_of tags are read in to form the collection	glad we are mapping these into OWL
union _of	OWL equivalent		All union_of tags are read in to form the collection
disjoint_from	OWL equivalent
relationship	<rdfs:subClassOf> <owl:Restriction> <owl:onProperty ... /> <owl:someValuesFrom .../> </owl:Restriction> </rdfs:subClassOf>	owl:Property rdf:resource = owl:ObjectProperty rdf:ID & owl:someValuesFrom rdf:resource = owl:Class rdf:ID
is_obsolete			An obsolete term isn't a real term - if a term stanza in the obo file is marked obsolete, then we make it a descendent of the oboInOwl:ObsoleteClass, with the same rdf:ID	fine, no round-tripping for obsolete terms then?
use_term			Deprecated (since OBO 1.2) - same as consider
replaced_by	owl:AnnotationProperty oboInOwl:replacedBy	xsd:String = replacement Class OBO id	Changed, now there can be more than one: There is 0 or 1 oboInOwl:replacedBy tags.
consider	owl:AnnotationProperty oboInOwl:consider	xsd:String = replacement Class OBO id
builtin	Do not create OWL entity.		Do not create an owl:Class for this obo term
OBO keyword	OWL tag	OWL element type	Comments
[Typedef]	owl:ObjectProperty
		All annotation properties of Term except union_of, intersection_of disjoint_from.
		owl:AnnotationProperty rdf:ID attribute generated from id.	Typedefs are in the same OWL namespace as Terms, unless they are OBO_REL: relations, in this case they should point to the Relation ontology URI.
is_a	rdfs:subPropertyOf	rdf:resource = parent owl:ObjectProperty rdf:ID
is_obsolete			An obsolete typedef isn't a real typedef - if a typedef stanza in the obo file is marked obsolete, then we make it an instance of oboInOwl:ObsoleteProperty, with the same rdf:ID
domain	rdfs:domain	rdf:resource = parent owl:Class rdf:ID
range	rdfs:range	rdf:resource = parent owl:Class rdf:ID
inverse_of	OWL equivalent
transitive_over	NO MAPPING		Forthcoming in OWL 1.1
is_cyclic	owl:AnnotationProperty isCyclic	xsd:boolean	Relatons in OWL can be cyclic, we keep this information for the round trip only.
is_reflexive	NO MAPPING
is_symmetric	rdf:type owl:SymmetricProperty		Changes owl:ObjectProperty to owl:SymmetricProperty.
is_anti_symmetric	NO MAPPING
is_transitive	rdf:type owl:TransitiveProperty		Changes owl:ObjectProperty to owl:TransitiveProperty.
is_metadata_tag	NO MAPPING
OBO keyword	OWL tag	OWL element type	Comments
[Instance]	NO MAPPING		We will not implement them yet.

## Sheet: Stuart A and Chris M
OBO keyword	OWL keyword	OWL element type
Header
format-version	owl:AnnotationProperty format-version
data-version
version
date	owl:AnnotationProperty date
saved-by	owl:AnnotationProperty saved-by
auto-generated-by	owl:AnnotationProperty autogenerated-by
subsetdef	owl:Class SubsetDef	subset such as goslim_generic are defined instances of SubsetDef
import
synonymtypedef
idspace
default-relationship-id-prefix
id-mapping
default-namespace	owl:AnnotationProperty default-namespace
remark	owl:AnnotationProperty remark
OBO keyword
[Term]
id	owl:Class	IDs are URI refs	we are looking at a scheme where URIs contain only a namespace (no local name such as #GO_000123), it turns out that ID URI namespaces www.xyz/GO/000123 work, are OWL-DL, and can be overloaded with ontology names so that they can be *dereferenced*
name	rdfs:label
is_anonymous
namespace	owl:AnnotationProperty namespace
alt_id	owl:AnnotationProperty alt_id
def	owl:AnnotationProperty has_definition; and to describe the text rdfs:label; and to specify the DbXref(s) has_dbxref	has_definition has range owl:Class Definition, instances are blank nodes.	RDF graph: <term has_definition def_instance> <def_instance rdfs:label "The specific actions..."> <def_instance has_dbxref dbxref_uri>
comment	rdfs:comment
subset	owl:AnnotationProperty subset	with range owl:Class SubsetDef
synonym	owl:AnnotationProperty has_synonym; and to describe the synonym value: rdfs:label "synonym-text"; and scope: owl:ObjectProperty scope ; to specify the DbXref(s) owl:ObjectProperty has_dbxref	has_synonym has range owl:Class Synonym, instances are blank nodes; scope has range:SynonymScopeValue SynonymScopeValue = {OBODescriptor:exact, OBODescriptor:broad, OBODescriptor:narrow}	RDF graph: <term has_synonym syn_instance> <syn_instance rdfs:label "larval behaviour"> <syn_instance scope #exact> <syn_instance has_dbxref dbxref_uri>
exact_synonym		instance of OBODescriptor
narrow_synonym		instance of OBODescriptor
broad_synonym		instance of OBODescriptor
DbXrefs:	owl:ObjectProperty has_dbxref; to give the accession owl:DatatypeProperty acc; to give the database: owl:DatatypeProperty:dbname; and to give the text description rdfs:label	has_dbxref has range owl:Class DbXref, instances are URIs; the range of acc is string; the range of dbname is string	RDF graph: <term/synonym/definition has_dbxref dbxref_uri> <dbxref_uri acc "go_curators"> <dbxref_uri dbname "GOC">
xref_analog	owl:AnnotationProperty has_xref_analog
xref_unknown
is_a	rdfs:subClassOf
intersection_of	OWL equivalent
union _of	OWL equivalent
disjoint_from	OWL equivalent
relationship	maps to existential restriction
is_obsolete
replaced_by
consider
use_term
builtin
	other defs: owl:AnnotationProperty local, global, lexical_category; owlObjectProperty synonym_category
OBO keyword
[Typedef]
is_a	rdfs:subClassOf
is_obsolete
domain	OWL equivalent
range	OWL equivalent
inverse_of	OWL equivalent
transitive_over
is_cyclic
is_reflexive
is_symmetric
is_anti_symmetric
is_transitive
is_metadata_tag
intersection_of
union _of
disjoint_from
OBO keyword
[Instance]

## Sheet: Dilvan Moreira
OWL individuals parent class	OWL class description	OWL Individual naming	Comments
owl:DbXref to describe dbxref values.	rdfs:label for the dbxref string (GO:6576655), rdf:comment for the dbxref descripton.	Dbxref_ + hash value combining label and comment, example: Dbxref_779878976655
owl:Synonym to describe synonym values	rdfs:label "synonym-text"; and to specify the DbXref(s) owl:ObjectProperty has_dbxref to owl:DbXref class.	Syn_ + hash value combining rdf:label and has_dbxref value, example: Syn_97977347747476322
OBO keyword	OWL tag	OWL element type	Comments
Header	owl:Ontology
format-version	Not read by the OBO parser	Generated back to OBO as "1.0"
data-version	Not used (OBO 1.2)
version	owl:DatatypeProperty version	rdf:Annotation xsd:string
date	owl:DatatypeProperty date	rdf:Annotation xsd:string (Generated back to OBO as current date)	It should be xsd:date but OWL API isn't converting it.
saved-by	owl:DatatypeProperty saved-by	rdf:Annotation xsd:string (generated back to OBO as current username)
auto-generated-by	Not read	Generated back to OBO as "Protege OBO Plugin..."
subsetdef	owl:DatatypeProperty subsetdef	rdf:Annotation xsd:string
import	Processed by the parser		Found no example of use.
synonymtypedef	(OBO 1.2)	Processed into OBO 1.0 synonym types
idspace	Not used (OBO 1.2)
default-relationship-id-prefix	Not used (OBO 1.2)
id-mapping	Not used (OBO 1.2)
default-namespace	owl:DatatypeProperty default-namespace	rdf:Annotation xsd:string	It is missing from the OBO 1.2 spec !!!
remark	rdfs:comment	rdf:Annotation xsd:string
OBO keyword	OWL tag	OWL element type	Comments
[Term]	owl:Class	Class description
		owl:Class rdf:ID attribute (generated from id, name or a combination of the two).
id	owl:DatatypeProperty id	rdf:Annotation xsd:string
name	rdfs:label
is_anonymous	Not used (OBO 1.2)
namespace	owl:DatatypeProperty namespace	rdf:Annotation xsd:string	It is missing from the OBO 1.2 spec !!!
alt_id	owl:DatatypeProperty alt_id	rdf:Annotation xsd:string
def	owl:DatatypeProperty def, owl:DatatypeProperty defRef	rdf:Annotation xsd:string, rdf:Annotation owl:DbXref individual
comment	rdfs:comment	rdf:Annotation xsd:string
subset	owl:DatatypeProperty subset	rdf:Annotation xsd:string
synonym	owl:ObjectProperty synonym	rdf:Annotation owl:Synonym individual
exact_synonym	owl:ObjectProperty exact_synonym	rdf:Annotation owl:Synonym individual
narrow_synonym	owl:ObjectProperty narrow_synonym	rdf:Annotation owl:Synonym individual
broad_synonym	owl:ObjectProperty broad_synonym	rdf:Annotation owl:Synonym individual
xref	Not used (OBO 1.2)
xref_analog	owl:ObjectProperty xref_analog	rdf:Annotation owl:DbXref individual
xref_unknown	owl:ObjectProperty xref_unknown	rdf:Annotation owl:DbXref individual
is_a	rdfs:subClassOf	rdf:resource = parent owl:Class rdf:ID
intersection_of	Not used (OBO 1.2)
union _of	Not used (OBO 1.2)
disjoint_from	Not used (OBO 1.2)
relationship	<rdfs:subClassOf> <owl:Restriction> <owl:onProperty ... /> <owl:someValuesFrom .../> </owl:Restriction> </rdfs:subClassOf>	owl:Property rdf:resource = owl:ObjectProperty rdf:ID & owl:someValuesFrom rdf:resource = owl:Class rdf:ID
is_obsolete	rdfs:subClassOf	rdf:resource = Obsolete owl:Class rdf:ID
replaced_by	Not used (OBO 1.2)
consider	Not used (OBO 1.2)
use_term	<rdfs:subClassOf> <owl:Restriction> <owl:onProperty ... /> <owl:someValuesFrom .../> </owl:Restriction> </rdfs:subClassOf>	owl:Property rdf:resource = owl:ObjectProperty rdf:ID & owl:someValuesFrom rdf:resource = owl:Class rdf:ID
builtin	Not used (OBO 1.2)
OBO keyword	OWL tag	OWL element type	Comments
[Typedef]	owl:ObjectProperty
		All annotation properties of Term except union_of, intersection_of disjoint_from.
		owl:ObjectProperty rdf:ID attribute generated from id.
is_a	rdfs:subPropertyOf	rdf:resource = parent owl:ObjectProperty rdf:ID
is_obsolete	owl:DatatypeProperty is_obsolete	rdf:Annotation xsd:boolean
domain	rdfs:domain	rdf:resource = parent owl:Class rdf:ID
range	rdfs:range	rdf:resource = parent owl:Class rdf:ID
inverse_of	Not used (OBO 1.2)
transitive_over	Not used (OBO 1.2)
is_cyclic	owl:DatatypeProperty is_cyclic	rdf:Annotation xsd:boolean
is_reflexive	Not used (OBO 1.2)
is_symmetric	rdf:type owl:SymmetricProperty		Changes owl:ObjectProperty to owl:SymmetricProperty
is_anti_symmetric	Not used (OBO 1.2)
is_transitive	owl:TransitiveProperty		Changes owl:ObjectProperty to owl:TransitiveProperty
is_metadata_tag	Not used (OBO 1.2)
intersection_of	Not used (OBO 1.2)
union _of	Not used (OBO 1.2)
disjoint_from	Not used (OBO 1.2)
OBO keyword	OWL tag	OWL element type	Comments
[Instance]	Not used (OBO 1.2)

## Sheet: Mikel Egana
OBO keyword	OWL keyword	OWL element type
[Term]	owl:Class	Class description
id
name
is anonymous
alt id
def
comment
subset
synonym
xref
is_a
intersection_of
union _of
disjoint_of
relationship
is_obsolete
replaced_by
consider
OBO keyword	OWL keyword
[Typedef]	owl:ObjectProperty
builtin
comment
def
exact_synonym
id
inverse_of
is_a
is_anti_symmetric
is_reflexive
is_transitive
NDY
name
xref_analog

## Sheet: Erick Antezana
HEADER (owl:Ontology)			Comments
OBO keyword	OWL keyword	OWL element type
data-version	owl:versionInfo	rdf:datatype="http://www.w3.org/2001/XMLSchema#string"
date	hasDate	AnnotationProperty => rdf:datatype="http://www.w3.org/2001/XMLSchema#xsd:dateTime
saved-by	savedBy	AnnotationProperty => rdf:datatype="http://www.w3.org/2001/XMLSchema#string
auto-generated-by	autoGeneratedBy	AnnotationProperty => rdf:datatype="http://www.w3.org/2001/XMLSchema#string
subsetdef	NDY
import	owl:imports
synonymtypedef	NDY
idspace	NDY		idspace: CCO http://www.celcycleontology.org/owl
default-relationship-id-prefix	NDY
id-mapping	NDY
default-namespace	NDY
remark	rdfs:comment	rdf:datatype="http://www.w3.org/2001/XMLSchema#string"
TERMS
OBO keyword	OWL keyword	OWL element type
[Term]	owl:Class	Class description
id	rdf:ID	Class description
name	rdfs:label	rdf:Property
namespace	NDY
is anonymous	NDY	NDY
alt id	hasAlternativeId	AnnotationProperty => rdf:datatype="http://www.w3.org/2001/XMLSchema#string
def	hasDefinition	owl:AnnotationProperty => oboInOwl:Definition
comment	rdfs:comment	NDY
subset	NDY	NDY
synonym	synonym	owl:DataTypeProperty, owl:AnnotationProperty
xref	xref	owl:DataTypeProperty, owl:AnnotationProperty
is_a	rdfs:subClassOf	owl:ObjectProperty
intersection_of	owl:intersectionOf	Class description
union _of	owl:unionOf	Class description
disjoint_of	owl:disjointWith	Class axiom
relationship	NDY	NDY
is_obsolete	owl:DeprecatedClass	Version information
replaced_by	NDY	NDY
consider	owl:equivalentClass	Class axiom
RELATIONSHIPS
OBO keyword	OWL keyword
[Typedef]	owl:ObjectProperty
builtin	NDY
comment	NDY
def	rdfs:comment
exact_synonym	synonym (workaround)
narrow_synonym	synonym (workaround)
broad_synonym	synonym (workaround)
id	rdf:id
inverse_of	owl:inverseOf
is_a	rdfs:subClassOf
is_anti_symmetric	is_anti_symmetric (workaround)
is_reflexive	is_reflexive (workaround)
is_transitive	rdf:type (TransitiveProperty)
NDY	rdf:type (SymmetricProperty)
name	rdfs:label (string)
xref_analog	NDY
INSTANCES
OBO keyword	OWL keyword
NDY	NDY
oboInOwl
OWL keyword	OWL element type
oboInOwl:has_definition	owl:AnnotationProperty
oboInOwl:Definition	owl:Class
oboInOwl:Synonym	owl:Class
oboInOwl:IDSpace	owl:Class
oboInOwl:has_dbxref	owl:ObjectProperty
oboInOwl:DbXref	owl:Class
oboInOwl:acc	owl:DatatypeProperty
oboInOwl:dbname	owl:DatatypeProperty
Mapping for OBO 1.2, i.e, no deprecated elements are considered.This mapping is currently used in: www.cellcycleontology.org
Questions/Comments/Suggestions: erant@psb.ugent.be

## Sheet: LexBio or Mayo
OBO keyword	OWL keyword	OWL element type
[Term]	owl:Class	Class description
id	rdf:ID	Class description
name	rdfs:label	rdf:Property
is anonymous
alt id
def
comment
subset
synonym
xref
is_a	rdfs:subClassOf	owl:ObjectProperty
intersection_of	owl:intersectionOf	Class description
union _of	owl:unionOf	Class description
disjoint_of	owl:disjointWith	Class axiom
relationship
is_obsolete	owl:DeprecatedClass	Version information
replaced_by
consider
OBO keyword	OWL keyword
[Typedef]	owl:ObjectProperty
builtin
comment
def
exact_synonym
id
inverse_of
is_a
is_anti_symmetric
is_reflexive
is_transitive
NDY
name
xref_analog

## Sheet: Tirmizi and Miranker
Mapping Spreadsheet (Categorized by OBO Sections)*
		For rows in this background, please look at the technical report (available at the web page mentioned below) for better understanding of our solution.
	*	Another version of the spreadsheet, categorized by proposed OBO layers, is also available at the web page mentioned below.
	Web	http://www.cs.utexas.edu/~hamid/research/obo2owl.cgi
Header Section
OBO Element	Layer	OWL Elements	Remarks
format-version	OE	<mo:formatVersion> … </mo:formatVersion>
typeref	OE	<owl:imports> … <owl:imports>
version	OE	<mo:dataVersion> … </mo:dataVersion>
date	OE	<mo:savedDateTime> … </mo:savedDateTime>
saved-by	OE	<mo:savedBy> … </mo:savedBy>
auto-generated-by	OE	<mo:autoGeneratedBy> … </mo:autoGeneratedBy>
default-namespace	OE	<mo:defaultNamespace> … </mo:defaultNamespace>
remark	OE	<mo:remark> … </mo:remark>
subsetdef	OE	<mo:definedSubset> … </mo:definedSubset> <mo:Subset> … </mo:Subset>	New construct is defined to create a subset
Term Stanza
OBO Element	Layer	OWL Elements	Remarks
[TERM]	OE	<owl:Class> … </owl:Class>
id	C	rdf:ID	The ID is converted into a global ID
namespace	C	rdf:ID	The namespace is converted into a global namespace
name	V	<mo:name> … </mo:name>
alt_id	OE	<mo:alternateID> … </mo:alternateID>
def	V	<mo:definition> … </mo:definition>
comment	V	<mo:comment> … </mo:comment>
is_a	V	<rdfs:subClassOf rdf:resource = “…”/>
relationship	OE	<owl:Class rdf:about= “…”> <rdfs:subClassOf> <owl:Restriction> <owl:onProperty rdf:resource = “…” /> <owl:someValuesFrom rdf:resource = “…” /> </owl:Restriction> </rdfs:subClassOf> </owl:Class>
subset	OE	<mo:inSubset> … </mo:inSubset>
synonym	OE	<mo:synonym> … </mo:synonym>
related_synonym	OE	<mo:relatedSynonym> … </mo:relatedSynonym>
exact_synonym	OE	<mo:exactSynonym> … </mo:exactSynonym>
broad_synonym	OE	<mo:broadSynonym> … </mo:broadSynonym>
narrow_synonym	OE	<mo:narrowSynonym> … </mo:narrowSynonym>
xref_analog	OE	<mo:xrefAnalogous> … </mo:xrefAnalogous>
xref_unknown	OE	<mo:xrefUnknown> … </mo:xrefUnknown>
is_obsolete	OE	owl:DeprecatedClass	This kind of class is used when an 'is_obsolete: true' exists in a term stanza.
Typedef Stanza
OBO Element	Layer	OWL Elements	Remarks
[TYPEDEF]	OE	<owl:ObjectProperty> … </owl:ObjectProperty>
id	C	rdf:ID	The ID is converted into a global ID
namespace	C	rdf:ID	The namespace is converted into a global namespace
name	V	<mo:name> … </mo:name>
alt_id	OE	<mo:alternateID> … </mo:alternateID>
def	V	<mo:definition> … </mo:definition>
comment	V	<mo:comment> … </mo:comment>
is_a	V	<rdfs:subPropertyOf rdf:resource = “…”/>
is_obsolete	OE	owl:DeprecatedProperty	This kind of property is used when an 'is_obsolete: true' exists in a typedefstanza.
domain	V	<rdfs:domain rdf:resource = “…”/>
range	V	<rdfs:range rdf:resource = “…”/>
is_cyclic	OE	<mo:isCyclic> … </mo:isCyclic>
is_transitive	OE	<mo:isTransitive> … </mo:isTransitive>
is_symmetric	OE	<mo:isSymmetric> … </mo:isSymmetric>
synonym	OE	<mo:synonym> … </mo:synonym>
related_synonym	OE	<mo:relatedSynonym> … </mo:relatedSynonym>
exact_synonym	OE	<mo:exactSynonym> … </mo:exactSynonym>
broad_synonym	OE	<mo:broadSynonym> … </mo:broadSynonym>
narrow_synonym	OE	<mo:narrowSynonym> … </mo:narrowSynonym>
xref_analog	OE	<mo:xrefAnalogous> … </mo:xrefAnalogous>
xref_unknown	OE	<mo:xrefUnknown> … </mo:xrefUnknown>
